# Supplementary material for: Optogenetic-controlled immunotherapeutic designer cells for post-surgical cancer immunotherapy
Source: Nat Commun. 2022 Oct 26;13:6357. doi: 10.1038/s41467-022-33891-9 (PMC9605972; doi:10.1038/s41467-022-33891-9)
Supplement: Supplementary file 4 — Source Data [file 41467_2022_33891_MOESM4_ESM.zip]

Archive with 19 entries (16 files):
- Source data/
- Source data/Main figure-SourceData/
- Source data/Main figure-SourceData/Statistical _sourceData_Fig2.xlsx
- Source data/Main figure-SourceData/Statistical _sourceData_Fig3.xlsx
- Source data/Main figure-SourceData/Statistical _sourceData_Fig4.xlsx
- Source data/Main figure-SourceData/Statistical _sourceData_Fig5.xlsx
- Source data/Main figure-SourceData/Statistical _sourceData_Fig6.xlsx
- Source data/Supplementary figure-SourceData/
- Source data/Supplementary figure-SourceData/Statistical _sourceData_Fig S1.xlsx
- Source data/Supplementary figure-SourceData/Statistical _sourceData_Fig S10.xlsx
- Source data/Supplementary figure-SourceData/Statistical _sourceData_Fig S11.xlsx
- Source data/Supplementary figure-SourceData/Statistical _sourceData_Fig S12.xlsx
- Source data/Supplementary figure-SourceData/Statistical _sourceData_Fig S2.xlsx
- Source data/Supplementary figure-SourceData/Statistical _sourceData_Fig S3.xlsx
- Source data/Supplementary figure-SourceData/Statistical _sourceData_Fig S4.xlsx
- Source data/Supplementary figure-SourceData/Statistical _sourceData_Fig S6.xlsx
- Source data/Supplementary figure-SourceData/Statistical _sourceData_Fig S7.xlsx
- Source data/Supplementary figure-SourceData/Statistical _sourceData_Fig S8.xlsx
- Source data/Supplementary figure-SourceData/Statistical _sourceData_Fig S9.xlsx
