# Supplementary material for: Optogenetic-controlled immunotherapeutic designer cells for post-surgical cancer immunotherapy
Source: Nat Commun. 2022 Oct 26;13:6357. doi: 10.1038/s41467-022-33891-9 (PMC9605972; doi:10.1038/s41467-022-33891-9)
Supplement: Supplementary file 4 — Source Data [file 41467_2022_33891_MOESM4_ESM.zip › Source data/Main figure-SourceData/Statistical _sourceData_Fig2.xlsx]

## Sheet: Sheet1
Fig 2c
0	0.011097	0.011909	0.011645
0.2	92.4977	83.2994	83.5194
1	157.295	157.303	158.663
5	228.223	231.137	253.137
Fig 2d
0	0.02145	0.0233	0.02178
0.2	1.63588	1.64152	1.87174
1	3.1332	3.13341	3.16829
5	4.95187	5.5907	5.0266
Fig 2e
0	0.1912	0.18245	0.2039
0.2	16.7978	19.2184	16.8557
1	32.2702	33.1118	31.6304
5	49.9356	56.4919	52.7024
Fig 2f
0	0.012485	0.013398	0.013101
2	90.9655	91.0508	95.047
4	157.295	157.303	158.663
6	282.397	267.797	268.308
Fig 2g
0	0.02145	0.0233	0.02178
2	2.2765	2.33435	2.1323
4	4.03435	4.03343	4.0435
6	6.49234	6.24352	5.9223
Fig 2h
0	0.183234	0.18324	0.1939
2	19.236	16.4561	16.9424
4	37.2702	38.1118	36.6304
6	54.9356	61.4919	57.7024
Fig 2i
	ON-OFF-ON			OFF-ON-OFF
0	0.008189	0.008239	0.008749	0.01223	0.012657	0.009742
6	3.1231	4.3423	3.6213	0.5445	0.615412	0.591234
12	11.2423	10.546	10.4354	0.962221	1.06123	0.76435
18	16.324	15.321	14.2061	1.32324	1.34657	1.21432
24	20.1895	18.1909	19.4174	1.7325	1.64456	1.73243
24	0.01203	0.012239	0.009749	0.008234	0.0086579	0.008123
30	0.5324	0.661124	0.59231	3.12546	4.34657	3.64456
36	0.9522	1.06142	0.762	11.2765	10.5765	10.5323
42	1.3214	1.3403	1.21123	16.123	15.564	14.9124
48	1.7273	1.6401	1.7573	20.1234	18.1123	19.4354
48	0.006134	0.006432	0.006256	0.009234	0.01867	0.01435
54	3.93423	4.3323	3.6133	0.55646	0.561233	0.63123
60	10.1332	10.056	10.4596	0.95213	1.0621	0.8123
66	14.341	15.9861	14.3232	1.435	1.3234	1.2123
72	18.1234	19.3432	18.3594	1.72435	1.64234	1.7436
Fig 2j
	ON-OFF-ON			OFF-ON-OFF
0	0.0103324	0.0113368	0.0133345	0.00849335	0.0095345	0.00939345
6	0.125932	0.125093	0.13602	0.0219557	0.024815	0.0238406
12	0.423319	0.425242	0.420782	0.0387992	0.0427915	0.0308201
18	0.658226	0.617782	0.572827	0.05333	0.0542972	0.0489645
24	0.814094	0.793506	0.782345	0.0698589	0.067323	0.0698561
24	0.00848523	0.0084932	0.0093965	0.0103232	0.0113491	0.0103275
30	0.0214677	0.0266582	0.0238835	0.126026	0.175265	0.146958
36	0.0393232	0.0427992	0.0377561	0.454698	0.426472	0.424691
42	0.0532823	0.0500444	0.0488401	0.650122	0.627582	0.611307
48	0.0636232	0.0661331	0.0708589	0.811427	0.710335	0.793363
48	0.00824734	0.00825936	0.0082563	0.00837234	0.00875282	0.00857863
54	0.158638	0.174689	0.145698	0.0224379	0.022634	0.0254528
60	0.408592	0.405484	0.421758	0.0383923	0.0428266	0.032754
66	0.638266	0.644601	0.597548	0.0578629	0.0553629	0.0498831
72	0.830782	0.779969	0.760243	0.0645302	0.0622234	0.0703065
Fig 2k
	ON-OFF-ON			OFF-ON-OFF
0	0.142925	0.143798	0.152699	0.095033	0.107409	0.10319
6	0.780703	0.757874	0.710575	0.134867	0.142796	0.150926
12	2.74755	2.62602	2.60672	0.167939	0.18522	0.172674
18	4.18425	4.24481	4.05023	0.230949	0.235021	0.211939
24	5.09453	5.45257	4.95977	0.302378	0.28703	0.302366
24	0.092921	0.115388	0.103377	0.14371	0.151109	0.141773
30	0.170693	0.174341	0.130882	0.772476	0.758619	0.698927
36	0.20546	0.193107	0.180118	2.75352	2.63134	2.62364
42	0.230627	0.233927	0.2114	4.46333	4.28723	4.01642
48	0.301475	0.286252	0.306707	5.08299	5.59593	5.16291
48	0.150296	0.166056	0.1566	0.097121	0.097954	0.11017
54	0.686653	0.756128	0.63064	0.142198	0.141773	0.15173
60	2.55397	2.5405	2.61094	0.174032	0.185371	0.168192
66	4.23085	4.3609	4.30628	0.250455	0.230977	0.211586
72	5.04808	4.94683	5.40343	0.300956	0.247372	0.304316
