# Supplementary material for: Optogenetic-controlled immunotherapeutic designer cells for post-surgical cancer immunotherapy
Source: Nat Commun. 2022 Oct 26;13:6357. doi: 10.1038/s41467-022-33891-9 (PMC9605972; doi:10.1038/s41467-022-33891-9)
Supplement: Supplementary file 4 — Source Data [file 41467_2022_33891_MOESM4_ESM.zip › Source data/Main figure-SourceData/Statistical _sourceData_Fig3.xlsx]

## Sheet: Sheet1
Fig 3c
G1						G2						G3						G4						G5
1552000	1315200	989200	1762400	966700	1664000	1201500	1495000	1506000	876100	1228000	1656000	357100	872400	296200	225700	180900	584500	1508300	1205900	1457000	1531900	1011070	933300	4494	1221	23400	3469	5211	107900
Fig 3d
G1					G2						G3					G4					G5
2870000	2580000	4289000	4440000	3040000	2654000	3713000	3630000	3453000	2525500	4603000	1893750	2204375	2980625	2375000	2200000	3770000	3141000	4389000	2791000	3641000	4402	12030	4800	21990	87610	40210
Fig 3e
G1			G2					G3			G4			G5
35756000	21357800	25657800	35735300	29338800	24839430	33576000	21527000	23756000	34466000	25355800	29777000	27430000	25830000	1824	424.4	620.1	16630	12200	51900
Fig 3f
G1				G2					G3			G4			G5
1460.99	2232.78	1231.53	1671.68	1241.83	1173.39	2317.92	1717.88	1515.59	1602.4	1924.2	1387	2026.79	1720.12	1478.05	0	0	0	0	0	0
Fig 3g
	G1	G2	G3	G4	G5
18	1
21	1
28	1
31	1
34	1
38	1
26		1
30		1
30		1
31		1
35		1
35		1
32			1
35			1
35			1
37			1
37			1
40			1
20				1
22				1
25				1
32				1
33				1
33				1
0					0
10					0
20					0
30					0
40					0
60					0
