# Supplementary material for: Optogenetic-controlled immunotherapeutic designer cells for post-surgical cancer immunotherapy
Source: Nat Commun. 2022 Oct 26;13:6357. doi: 10.1038/s41467-022-33891-9 (PMC9605972; doi:10.1038/s41467-022-33891-9)
Supplement: Supplementary file 4 — Source Data [file 41467_2022_33891_MOESM4_ESM.zip › Source data/Main figure-SourceData/Statistical _sourceData_Fig4.xlsx]

## Sheet: Sheet1
Fig 4a
Untreated					Dark					FRL
2.57	2	2.81	2.5	2.88	2.79	2.03	2.85	2.26	2.53	3.31	3.8	4.12	3.51	3.65
Fig 4b
Untreated					Dark					FRL
3.34	1.47	1.03	1.64	3.71	3.68	1.17	1.3	3.04	2.59	7.5	7.36	15.3	8.66	14.3
Fig 4c
Untreated					Dark					FRL
0.23	0.2	0.16	0.17	0.17	0.27	0.16	0.2	0.19	0.17	1.36	1.4	1.47	3.1	7.37
Fig 4d
Untreated					Dark					FRL
2.39	3.12	3.33	3.39	3.08	3.17	2.87	2.71	3.41	3.19	4.11	4.25	4.42	4.11	3.93
Fig 4e
Untreated					Dark					FRL
11.8	17	16.4	18.5	16.2	12.6	15.5	16.3	17.1	19.9	28.7	24.8	32.4	25.4	28.8
Fig 4f
Untreated					Dark					FRL
1.28	1.81	1.6	0.73	1.97	0.84	0.88	1.85	2.07	1.32	4.98	3.21	3.12	2.84	3.97
Fig 4g
Untreated					Dark					FRL
25.1	24	21.9	24.3	23.8	22.9	23.6	23.1	22	23.8	29.9	30.5	30.6	30.3	29.9
Fig 4h
Untreated					Dark					FRL
0.44	1.25	1.61	2.03	1.91	0.43	1.46	1.62	1.96	2.15	5.45	4.75	5.39	4.83	5.43
Fig 4i
Untreated					Dark					FRL
29.3	27.8	28.6	27.1	27.5	26.4	28	29.4	26.1	28.1	33.3	32.1	32.3	36.8	31.9
Fig 4j
Untreated					Dark					FRL
1.97	1.82	2.17	2.56	2.24	1.57	1.79	2.46	2.34	2.13	3.26	3.23	4.32	4.4	2.66
Fig 4k
Untreated						Dark						FRL
4.02	3.74	5.61	5.45	5.53	4.42	4.33	4.64	5.01	4.01	5.19	4.84	11.5	11.1	10.6	12.6	10.7	11
Fig 4m
	G1	G2	G3
10	0
20	0
30	0
40	0
50	0
60	0
22		1
29		1
30		1
30		1
31		1
31		1
32		1
17			1
22			1
22			1
24			1
24			1
25			1
27			1
