# Supplementary material for: Optogenetic-controlled immunotherapeutic designer cells for post-surgical cancer immunotherapy
Source: Nat Commun. 2022 Oct 26;13:6357. doi: 10.1038/s41467-022-33891-9 (PMC9605972; doi:10.1038/s41467-022-33891-9)
Supplement: Supplementary file 4 — Source Data [file 41467_2022_33891_MOESM4_ESM.zip › Source data/Main figure-SourceData/Statistical _sourceData_Fig5.xlsx]

## Sheet: Sheet1
Fig 5c
Untreated				Dark				FRL
2483000	2104000	2819000	1546000	1922000	2409000	1964000	2649000	4594	4730	98700	32930	55870
Fig 5d
Untreated			Dark			FRL
4934000	4208000	5639000	4819000	3929000	5299000	4667	4730	65400	57890	56430
Fig 5e
	Untreated	Dark	FRL
8	1
16	1
19	1
35	1
37	1
9		1
14		1
19		1
33		1
39		1
10			0
20			0
30			0
40			0
50			0
60			0
