# Supplementary material for: Optogenetic-controlled immunotherapeutic designer cells for post-surgical cancer immunotherapy
Source: Nat Commun. 2022 Oct 26;13:6357. doi: 10.1038/s41467-022-33891-9 (PMC9605972; doi:10.1038/s41467-022-33891-9)
Supplement: Supplementary file 4 — Source Data [file 41467_2022_33891_MOESM4_ESM.zip › Source data/Main figure-SourceData/Statistical _sourceData_Fig6.xlsx]

## Sheet: Sheet1
Fig 6b
Naïve				FLICs-loaded hydrogel (FRL)
1.83	3.63	5.84	2.61	12.6	12.5	10.1	11.2
Fig 6c
Naïve				FLICs-loaded hydrogel (FRL)
1.78	1.92	1.98	1.6	3.1	5.16	3.4	3.56
Fig 6e
Naïve					FLICs-loaded hydrogel (FRL)
544200	473600	458900	563700	398700	45530	4467	4367	4289	4895
Fig 6f
Naïve					FLICs-loaded hydrogel (FRL)
925100	705100	780100	458200	677700	4540	4103	4567	4428	17980
Fig 6g
	Naïve	FLICs-loaded hydrogel (FRL)
45	1
47	1
50	1
51	1
52	1
10		0
20		0
30		0
40		0
50		0
60		0
