# Supplementary material for: Optogenetic-controlled immunotherapeutic designer cells for post-surgical cancer immunotherapy
Source: Nat Commun. 2022 Oct 26;13:6357. doi: 10.1038/s41467-022-33891-9 (PMC9605972; doi:10.1038/s41467-022-33891-9)
Supplement: Supplementary file 4 — Source Data [file 41467_2022_33891_MOESM4_ESM.zip › Source data/Supplementary figure-SourceData/Statistical _sourceData_Fig S1.xlsx]

## Sheet: Sheet1
Fig S1c
Dark			FRL
13.3245	11.324	10.0213	171.032	189.235	198.324
Fig S1d
Dark			FRL
0.15635	0.32234	0.163134	4.71231	5.12341	4.90334
Fig S1e
Dark			FRL
3.32409	2.4123	2.7436	49.4652	42.456	51.4678
