# Supplementary material for: Optogenetic-controlled immunotherapeutic designer cells for post-surgical cancer immunotherapy
Source: Nat Commun. 2022 Oct 26;13:6357. doi: 10.1038/s41467-022-33891-9 (PMC9605972; doi:10.1038/s41467-022-33891-9)
Supplement: Supplementary file 4 — Source Data [file 41467_2022_33891_MOESM4_ESM.zip › Source data/Supplementary figure-SourceData/Statistical _sourceData_Fig S10.xlsx]

## Sheet: Sheet1
Fig S10a
Untreated						Constitutive secretion						FLIC (dark)						FLIC (FRL)
0	0	0	0	0	0	668.78	673.13	617.24	588.23	599.72	769.32	0	0	0	0	0	0	161.32	163.32	227.76	207.47	194.46	131.67
Fig S10b
Untreated						Constitutive secretion						FLIC (dark)						FLIC (FRL)
16.23	31.23	27.23	24.12	19.77	29.12	748.11	571.66	728.36	625.53	605.27	521.32	42.13	32.23	23.23	24.23	17.02	13.23	253.32	255.84	163.32	165.23	183.32	152.12
Fig S10c
Untreated						Constitutive secretion						FLIC (dark)						FLIC (FRL)
35.32	30.93	24.95	25.24	16.55	13.29	462.27	571.18	521.92	542.28	365.37	352.34	28.43	23.43	24.94	43.32	11.32	10.9	179.32	111.54	137.34	79.32	198.43	69.23
Fig S10d
Untreated						FLIC (dark)						FLIC (FRL)						Constitutive secretion
32.26	38.85	21.32	49.42	62.49	53.23	47.77	58.36	26.19	52.02	44.11	43.26	48.04	39.64	30.69	47.69	40.5	39.78	190.7	191.24	179.66	131.74	178.46	146.58
