# Supplementary material for: Optogenetic-controlled immunotherapeutic designer cells for post-surgical cancer immunotherapy
Source: Nat Commun. 2022 Oct 26;13:6357. doi: 10.1038/s41467-022-33891-9 (PMC9605972; doi:10.1038/s41467-022-33891-9)
Supplement: Supplementary file 4 — Source Data [file 41467_2022_33891_MOESM4_ESM.zip › Source data/Supplementary figure-SourceData/Statistical _sourceData_Fig S11.xlsx]

## Sheet: Sheet1
Fig S11a
Untreated					Dark					FRL
5.12	5.22	5.58	4.02	5.04	4.51	5.44	4.13	4.67	5.37	11.9	10.5	8.99	12.3	13
Fig S11b
Untreated					Dark					FRL
1.07	0.88	0.24	4.69	1.52	0.72	2.07	0.55	0.68	5.51	33.8	37.9	12.3	9.32	7.42
Fig S11c
Untreated					Dark					FRL
0.13	0.088	2.33	3.04	0.26	2.41	0.09	0.2	0.13	1.39	11.5	8.96	7.1	7.7	9.05
Fig S11d
Untreated					Dark					FRL
4.51	4.07	5.47	5.49	4.63	5.59	5.32	4.59	4.81	4.72	9.23	7.07	9.26	6.77	7.32
Fig S11e
Untreated					Dark					FRL
6.21	5.84	5.24	1.92	3.74	5.34	2.32	6.15	5.21	5.52	10.6	8.11	9.89	7.22	7.84
Fig S11f
Untreated					Dark					FRL
4.58	3.03	4.35	3.61	3.72	4.07	4.04	3.86	2.94	3.69	5.85	8.04	7.05	7.1	6.04
Fig S11g
Untreated					Dark					FRL
34.8	32.6	35.5	37.1	32.2	35.4	36.8	35.2	33.8	28	45.3	44.6	46.8	43.5	45.8
Fig S11h
Untreated					Dark					FRL
2.94	2.72	2.01	1.74	2.3	1.74	2.98	2.81	2.25	2.42	5.6	4.58	5.9	7.39	4.85
Fig S11i
Untreated					Dark					FRL
33.2	36.2	35.3	33.7	33.1	36.9	33.7	36.3	35	32.6	41.3	40.1	38.7	38.9	45.4
Fig S11j
Untreated					Dark					FRL
23.3	31.7	27.6	27	28.4	30.1	29.1	28.8	22.8	29.6	38.1	36	35.9	35.8	35.7
