# Supplementary material for: Optogenetic-controlled immunotherapeutic designer cells for post-surgical cancer immunotherapy
Source: Nat Commun. 2022 Oct 26;13:6357. doi: 10.1038/s41467-022-33891-9 (PMC9605972; doi:10.1038/s41467-022-33891-9)
Supplement: Supplementary file 4 — Source Data [file 41467_2022_33891_MOESM4_ESM.zip › Source data/Supplementary figure-SourceData/Statistical _sourceData_Fig S12.xlsx]

## Sheet: Sheet1
Fig S12
Untreated						Dark						FRL
1.65	1.05	1.46	1.5	0.98	1.87	1.31	1.29	1.55	1.51	1.13	0.91	2.79	6.85	3.19	3.64	3.42	4.44
