# Supplementary material for: Optogenetic-controlled immunotherapeutic designer cells for post-surgical cancer immunotherapy
Source: Nat Commun. 2022 Oct 26;13:6357. doi: 10.1038/s41467-022-33891-9 (PMC9605972; doi:10.1038/s41467-022-33891-9)
Supplement: Supplementary file 4 — Source Data [file 41467_2022_33891_MOESM4_ESM.zip › Source data/Supplementary figure-SourceData/Statistical _sourceData_Fig S2.xlsx]

## Sheet: Sheet1
Fig S2b
	Dark			FRL
1	1.41231	1.4324	1.42134	71.6321	70.6346	73.6328
2	1.5624	1.66434	1.4624	81.9104	84.3544	80.9345
3	1.45868	1.43324	1.53546	109.034	106.034	119.034
4	2.4354	2.63577	2.63456	67.3494	68.3435	65.3494
5	2.54435	2.46345	2.5345	295.044	296.044	289.043
6	1.4523	1.25235	1.535	83.909	80.9234	81.9065
7	1.3234	1.535	1.22345	53.212	55.2234	56.2234
8	2.00234	2.1035	2.34534	312.603	317.25	307.635
9	1.0345	1.5346	1.03646	51.2456	54.2435	52.2345
10	3.6435	3.5243	3.6345	52.332	53.342	51.365
11	1.43454	1.31435	1.43453	65.9219	65.9436	64.3234
12	1.86876	1.7324	1.9426	55.324	51.324	53.545
13	1.16568	1.06523	1.15426	50.4234	54.345	51.4324
14	1.20657	1.2327	1.35207	57.323	56.657	58.3324
15	1.3056	1.30454	1.3435	173.06	169.024	176.053
16	1.0354	1.13324	1.03254	278.051	286.045	281.015
17	2.0435	2.05343	2.12343	88.1917	84.1324	83.1912
18	1.04345	1.06574	1.03245	77.0568	70.0324	84.0658
19	16.1405	16.3234	16.2435	190.761	191.435	196.675
20	1.435	1.0546	1.03213	31.453	34.543	32.123
Fig S2c
	Dark			FRL
1	0.05854	0.04454	0.051244	3.69913	3.79645	3.5423
2	0.2384	0.2657	0.2876	4.99183	5.01232	4.99325
3	0.0483	0.04875	0.04243	7.324	7.63421	7.32535
4	0.03957	0.03986	0.0354	3.9723	3.99602	3.93242
5	0.02922	0.03164	0.02436	3.2323	3.95795	3.1324
6	0.05845	0.0573	0.05634	6.2434	6.875	6.28123
7	0.54834	0.55345	0.58967	3.92316	4.1231	3.95547
8	0.059442	0.0759442	0.049442	7.19636	7.0831	6.132
9	0.01823	0.0113123	0.01323	4.34323	4.2645	4.31013
10	0.34942	0.35	0.24942	4.4434	4.53156	4.61396
11	0.0284	0.02324	0.02324	11.3253	11.3212	11.6259
12	0.04853	0.04633	0.0464	8.66439	8.5324	8.71234
13	0.42953	0.463	0.41253	4.1213	4.43598	4.53298
14	0.01834	0.0167	0.01975	4.61213	4.61231	4.82131
15	0.02853	0.0234	0.02324	5.32379	5.60249	5.23779
16	0.02854	0.0286	0.02634	6.27221	6.35928	6.15151
17	0.029965	0.03865	0.0319325	4.00123	4.53463	4.01329
18	0.038421	0.03732	0.035321	4.442	4.48879	4.48322
19	0.715342	0.73442	0.763	7.02449	7.02431	7.01324
20	0.01231	0.01744	0.01953	3.534	3.43232	3.65322
Fig S2d
	Dark			FRL
1	1.08892	1.0835	1.08892	14.6007	14.8023	14.6032
2	0.10832	0.10345	0.10832	17.7709	17.7732	17.544
3	0.93842	0.9546	0.93842	18.3257	18.3235	18.2349
4	2.1954	2.19756	2.1954	10.2418	10.1238	10.543
5	1.08931	1.08756	1.08931	46.2651	46.1238	46.4355
6	1.2821	1.28234	1.2821	16.8991	16.8435	16.3451
7	0.99942	0.99345	0.99942	10.0569	10.5437	10.0554
8	1.37812	1.33452	1.37812	68.2821	68.4382	68.8758
9	2.38845	2.3345	2.38845	7.15087	7.14357	7.12347
10	0.67931	0.67345	0.67931	6.12057	6.234	5.12057
11	0.8324	0.8324	0.8324	49.2767	48.2767	45.2767
12	0.58756	0.58756	0.58756	19.356	19.3551	19.745
13	0.07831	0.02131	0.07754	4.16564	4.73566	4.12344
14	0.22542	0.2224	0.22542	11.7212	13.7232	10.9324
15	0.77831	0.774331	0.782331	17.5067	17.3243	17.5324
16	0.200178	0.21411	0.245078	60.3303	63.3343	58.32
17	0.0324	0.0324	0.035234	19.8051	20.8051	19.453
18	0.0894	0.0874	0.08324	14.7857	15.7123	14.213
19	3.1162	3.2143	3.0123	15.2348	17.324	15.2213
20	0.06534	0.0123	0.053437	3.65638	3.71236	3.17688
