# Supplementary material for: Optogenetic-controlled immunotherapeutic designer cells for post-surgical cancer immunotherapy
Source: Nat Commun. 2022 Oct 26;13:6357. doi: 10.1038/s41467-022-33891-9 (PMC9605972; doi:10.1038/s41467-022-33891-9)
Supplement: Supplementary file 4 — Source Data [file 41467_2022_33891_MOESM4_ESM.zip › Source data/Supplementary figure-SourceData/Statistical _sourceData_Fig S3.xlsx]

## Sheet: Sheet1
Fig S3a
0	0.0881231	0.0984342	0.108534
0.2	23.9083	21.189	22.5343
1	83.2352	73.6588	79.5828
5	176.926	177.954	184.954
Fig S3b
0	0.016128	0.017512	0.01563
0.2	1.2246	1.23423	1.40732
1	2.35532	2.3327	2.38217
5	3.76921	3.713	4.20353
Fig S3c
0	0.168092	0.178809	0.202631
0.2	14.7813	12.9213	12.965
1	24.1232	25.9706	24.3573
5	38.4211	40.9354	43.4553
Fig S3d
0	0.0881231	0.0984342	0.108534
2	20.4607	22.5909	23.4709
4	83.2352	73.6588	79.5828
6	158.182	189.021	165.686
Fig S3e
0	0.019467	0.01193	0.016732
2	1.52436	1.23423	1.30732
4	2.75532	2.1327	2.38217
6	3.9754	4.20353	3.71442
Fig S3f
0	0.1542	0.18212	0.22742
2	15.7163	12.9672	13.9655
4	29.9706	21.1435	24.3942
6	42.4264	45.934	43.4578
Fig S3g
	ON-OFF-ON			OFF-ON-OFF
0	0.008432	0.008471	0.008871	0.009605	0.009941	0.007651
6	3.15288	3.41043	2.84416	0.427649	0.483344	0.464354
12	8.28281	9.22969	8.19594	0.755726	0.833488	0.600319
18	12.8208	12.0331	14.1575	1.03927	1.05759	0.953724
24	15.8568	16.2871	16.2504	1.3607	1.29163	1.36065
24	0.009448	0.009612	0.007657	0.006467	0.0068	0.00638
30	0.418146	0.519245	0.465199	2.45473	3.41379	2.86243
36	0.647856	0.733637	0.598473	8.85654	8.30676	8.27208
42	1.03782	1.05267	0.951301	12.663	14.2239	11.7122
48	1.35662	1.28813	1.38018	15.8049	17.2254	15.2645
48	0.004818	0.005052	0.004913	0.007252	0.014663	0.01127
54	3.08994	3.40258	2.83788	0.437043	0.440792	0.495767
60	7.95859	8.89796	8.21495	0.747801	0.834171	0.637979
66	11.2634	12.5555	13.2494	1.12705	1.0394	0.952138
72	16.2341	15.1921	14.4194	1.1543	1.28989	1.36942
Fig S3h
	ON-OFF-ON			OFF-ON-OFF
0	0.00811505	0.00890388	0.0104729	0.00667066	0.00748838	0.0073776
6	0.0989063	0.108247	0.10683	0.0172439	0.0194897	0.0187243
12	0.332474	0.348984	0.330481	0.0304728	0.0336084	0.0242061
18	0.496969	0.485205	0.459897	0.0418853	0.0426449	0.0384566
24	0.639388	0.623218	0.664452	0.054867	0.0528753	0.0548648
24	0.00666428	0.00667054	0.00737999	0.00810782	0.00891357	0.00811123
30	0.0168607	0.0209373	0.018758	0.0989807	0.137653	0.115421
36	0.0308843	0.0336144	0.0296536	0.357119	0.33495	0.333552
42	0.0418478	0.0393047	0.0383589	0.510605	0.492902	0.480119
48	0.0499695	0.0519408	0.0556524	0.637293	0.657895	0.683106
48	0.00647744	0.00648688	0.00648448	0.00657562	0.00687445	0.00673764
54	0.124594	0.137201	0.114431	0.0176227	0.0177767	0.0199906
60	0.320908	0.318466	0.331248	0.0301533	0.0336359	0.0257249
66	0.501293	0.506268	0.469313	0.0454454	0.0434819	0.039178
72	0.622495	0.612586	0.667093	0.0506819	0.0488701	0.0552185
Fig S3i
	ON-OFF-ON			OFF-ON-OFF
0	0.142925	0.143798	0.152699	0.095033	0.107409	0.10319
6	0.780703	0.757874	0.710575	0.134867	0.142796	0.150926
12	2.74755	3.02602	2.60672	0.167939	0.18522	0.172674
18	4.18425	4.24481	4.05023	0.230949	0.235021	0.211939
24	5.09453	5.15977	5.25257	0.302378	0.28703	0.302366
24	0.092921	0.115388	0.103377	0.14371	0.151109	0.141773
30	0.170693	0.174341	0.130882	0.772476	0.758619	0.698927
36	0.20546	0.193107	0.180118	2.75352	2.63134	2.62364
42	0.230627	0.233927	0.2114	4.46333	4.28723	4.01642
48	0.301475	0.286252	0.306707	5.28299	5.41592	5.16291
48	0.150296	0.166056	0.1566	0.097121	0.097954	0.11017
54	0.686653	0.756128	0.63064	0.142198	0.141773	0.15173
60	2.55397	2.5405	2.61094	0.174032	0.185371	0.168192
66	4.23085	4.7609	4.30628	0.250455	0.230977	0.211586
72	5.04808	5.24683	5.30343	0.300956	0.247372	0.304316
