# Supplementary material for: Optogenetic-controlled immunotherapeutic designer cells for post-surgical cancer immunotherapy
Source: Nat Commun. 2022 Oct 26;13:6357. doi: 10.1038/s41467-022-33891-9 (PMC9605972; doi:10.1038/s41467-022-33891-9)
Supplement: Supplementary file 4 — Source Data [file 41467_2022_33891_MOESM4_ESM.zip › Source data/Supplementary figure-SourceData/Statistical _sourceData_Fig S4.xlsx]

## Sheet: Sheet1
Fig S4a
	Dark			FRL
3	22.323	21.324	23.1213	275.098	266.669	282.324
6	29.9257	22.24	28.324	946.113	1012.32	983.33
9	27.201	29.6102	28.324	480.642	489.438	495.324
12	32.8575	47.4113	39.23	315.681	301.755	311.324
15	46.0506	41.324	37.1212	634.419	577.615	621.959
18	33.9569	29.323	28.23	452.417	424.667	473.324
21	25.364	21.343	21.1563	502.719	524.867	533.384
24	21.317	20.323	23.146	792.415	629.637	715.632
27	20.332	19.934	21.1742	489.913	428.947	543.624
30	23.6329	20.4729	22.381	432.562	434.967	463.324
Fig S4b
	Dark			FRL
3	1.16435	1.2369	1.3434	6.51234	5.94372	6.0423
6	1.28035	1.3339	1.40774	22.3284	24.1831	20.6273
9	0.85345	0.7239	0.5341	10.9832	10.5338	10.7927
12	1.48035	1.5139	1.50774	5.73009	5.52976	5.33239
15	1.58535	1.6034	1.60863	15.5323	14.8921	14.056
18	1.48435	1.2339	1.30964	11.6211	12.497	10.768
21	1.08035	1.1339	1.10745	11.8642	10.5014	11.1888
24	1.0215	1.0343	1.01792	18.7011	14.7973	15.0118
27	1.01035	1.0329	0.9032	10.562	9.39953	11.4036
30	1.1824	1.0339	1.10745	10.2085	9.53145	10.7191
Fig S4c
	Dark			FRL
3	0.183234	0.18325	0.1933	54.9356	61.4919	57.7024
6	0.153232	0.137654	0.12349	275.098	296.669	282.324
9	0.098763	0.087633	0.09118	123.101	120.464	122.753
12	0.2462	0.1846	0.19571	88.8123	90.9568	95.3647
15	0.8232	0.8353	0.8936	176.012	189.802	190.798
18	0.4242	0.5821	0.5932	128.934	133.435	150.976
21	0.3497	0.3857	0.3901	110.391	121.031	109.015
24	0.4932	0.5841	0.5986	158.241	160.19	166.263
27	0.3462	0.3857	0.39421	97.8331	108.912	111.108
30	0.2435	0.1912	0.2532	76.3804	80.3003	74.6958
