# Supplementary material for: Optogenetic-controlled immunotherapeutic designer cells for post-surgical cancer immunotherapy
Source: Nat Commun. 2022 Oct 26;13:6357. doi: 10.1038/s41467-022-33891-9 (PMC9605972; doi:10.1038/s41467-022-33891-9)
Supplement: Supplementary file 4 — Source Data [file 41467_2022_33891_MOESM4_ESM.zip › Source data/Supplementary figure-SourceData/Statistical _sourceData_Fig S6.xlsx]

## Sheet: Sheet1
Fig S6b
	G1	G2	G3	G4
10	1
16	1
17	1
21	1
22	1
23	1
27		1
28		1
28		1
30		1
33		1
36		1
9			1
15			1
16			1
23			1
24			1
26			1
10				0
20				0
30				0
40				0
50				0
60				0
