# Supplementary material for: Optogenetic-controlled immunotherapeutic designer cells for post-surgical cancer immunotherapy
Source: Nat Commun. 2022 Oct 26;13:6357. doi: 10.1038/s41467-022-33891-9 (PMC9605972; doi:10.1038/s41467-022-33891-9)
Supplement: Supplementary file 4 — Source Data [file 41467_2022_33891_MOESM4_ESM.zip › Source data/Supplementary figure-SourceData/Statistical _sourceData_Fig S7.xlsx]

## Sheet: Sheet1
Fig S7a
Untreated					Dark					FRL
896	740	695	924	558	846	878	552	705	728	978	653	769	953	739
Fig S7b
Untreated					Dark					FRL
811	757	741	719	756	736	702	837	767	722	682	796	767	740	806
Fig S7c
Untreated					Dark					FRL
135	127	122	117	128	123	114	135	125	119	115	133	126	120	134
Fig S7d
Untreated					Dark					FRL
384	366	371	334	368	360	352	396	366	343	352	333	382	365	393
Fig S7e
Untreated					Dark					FRL
473	483	501	465	487	489	501	473	477	475	486	506	498	493	488
Fig S7f
Untreated					Dark					FRL
166	168	165	163	169	167	162	161	163	165	169	170	164	162	166
Fig S7g
Untreated					Dark					FRL
352	347	329	350	348	342	324	341	342	347	341	335	330	329	341
Fig S7h
Untreated					Dark					FRL
1127	1415	1312	1445	1295	1501	1200	1324	1405	1106	1507	1411	1289	1202	1322
Fig S7i
Untreated					Dark					FRL
99	93	95	72	84	78	90	87	113	97	90	103	86	83	89
Fig S7j
Untreated					Dark					FRL
110	117	122	121	135	130	131	121	133	100	117	116	101	138	120
Fig S7k
Untreated					Dark					FRL
109	108	178	251	251	258	140	183	224	94	156	127	128	268	181
Fig S7l
Untreated					Dark					FRL
7.2	5	7.3	7.1	7.8	7.6	7.2	6.6	6.8	5.4	7.8	6.1	7	6.2	6.5
