# Supplementary material for: Optogenetic-controlled immunotherapeutic designer cells for post-surgical cancer immunotherapy
Source: Nat Commun. 2022 Oct 26;13:6357. doi: 10.1038/s41467-022-33891-9 (PMC9605972; doi:10.1038/s41467-022-33891-9)
Supplement: Supplementary file 4 — Source Data [file 41467_2022_33891_MOESM4_ESM.zip › Source data/Supplementary figure-SourceData/Statistical _sourceData_Fig S8.xlsx]

## Sheet: Sheet1
Fig S8a
Untreated					Dark					FRL
0	0	0	0	0	0	0	0	0	0	159.21	153.33	237.27	197.36	204.28
Fig S8b
Untreated					Dark					FRL
16.72	31.36	14.08	34.1	19.71	42.19	40.5	14.36	24.58	17.05	182.81	245.82	143.61	170.53	252.48
Fig S8c
Untreated					Dark					FRL
38.32	20.9	34.91	15.7	16.55	28.34	13.67	34.94	40.91	0	189.32	127.56	91.57	199.41	77.48
Fig S8d
Untreated					Dark					FRL
0.37	0.48	0.53	0.43	0.28	0.34	0.52	0.55	0.28	0.28	1.07	1.36	1.27	0.91	1.31
Fig S8e
Untreated					Dark					FRL
5.67	8.05	2.63	1.37	11.13	12.87	14.75	2.62	3.3	1.6	213.73	273.9	199.14	278.34	207.34
Fig S8f
Untreated					Dark					FRL
46.32	24.43	33.69	35.56	33.08	34.52	32.73	32.02	37.61	29.55	117.29	187.59	138.07	223.87	150.88
Fig S8g
Untreated					Dark					FRL
7.32	0	0	0	0	0	0	0	0	0	410.96	440.08	325.06	394.72	616.91
Fig S8h
Untreated					Dark					FRL
11.32	18.68	13.01	43.29	15.2	19.7	17.26	11.1	47.4	10.35	611.1	505.73	477.28	519.11	519.11
Fig S8i
Untreated					Dark					FRL
20.78	15.02	13.5	0	22.75	19.53	11.87	17.28	0	25.43	220.68	298.51	205.87	234.01	315.95
Fig S8j
Untreated					Dark					FRL
0.46	0.61	0.71	0.59	0.52	0.55	0.69	0.79	0.38	0.41	1.48	2.02	1.38	2.03	2.09
Fig S8k
Untreated					Dark					FRL
14.76	17.19	9.33	13.02	19.44	7.1	19.1	24.47	12.87	18.22	281.22	478.78	271.63	353.79	696.84
Fig S8l
Untreated					Dark					FRL
26.36	33.41	0.47	20.31	15.44	55.51	3.36	0.46	29.85	5.36	376.87	994.51	233.62	249.99	909.89
Fig S8m
Untreated					Dark					FRL
0	0	0	0	0	0	0	0	0	0	375.62	279.04	310.75	319.29	371.45
Fig S8n
Untreated					Dark					FRL
32.81	25.58	10.02	19.34	7.79	42.16	15.35	9.87	9.2	17.52	375.16	408.27	349.66	313.94	408.27
Fig S8o
Untreated					Dark					FRL
40.27	46.88	49.64	76.04	50.96	20.03	56.2	58.93	75.14	50.35	342.03	218.16	166.78	280	308.2
Fig S8p
Untreated					Dark					FRL
162.88	169.6	177.44	152.7	183.04	171.38	168.17	156.26	161.41	171.54	256.32	289.39	210.99	322.33	258.19
Fig S8q
Untreated					Dark					FRL
7.43	6.79	23.38	25.31	8.28	17.07	6.65	22.9	12.06	17.9	257.02	269.96	251	224.59	249.05
Fig S8r
Untreated					Dark					FRL
47.26	0	0.47	40.79	15.53	55.51	3.36	0.46	29.85	5.36	375.62	279.04	310.75	319.29	371.45
