# Supplementary material for: Optogenetic-controlled immunotherapeutic designer cells for post-surgical cancer immunotherapy
Source: Nat Commun. 2022 Oct 26;13:6357. doi: 10.1038/s41467-022-33891-9 (PMC9605972; doi:10.1038/s41467-022-33891-9)
Supplement: Supplementary file 4 — Source Data [file 41467_2022_33891_MOESM4_ESM.zip › Source data/Supplementary figure-SourceData/Statistical _sourceData_Fig S9.xlsx]

## Sheet: Sheet1
Fig S9b
		Dark				FRL
Day 1	0	0	0	0	0	0	0	0	0
	6	0	0	0	0	7.44	36.39	65.36	22.94
	12	0	0	0	0	137.05	101.23	99.48	176.42
	18	0	0	0	0	0	27.65	19.55	12.03
	0	0	0	0	0	0	0	0	4.34
Day 2	6	0	0	0	0	55.58	67.01	96.22	70.97
	12	0	0	8.21	0	161.64	158.34	209.82	247.88
	18	0	0	0	0	15.24	39.13	47.26	9.16
	0	0	0	0	0	0	0	27.28	3.64
Day 7	0	0	0	0	0	60.42	27.88	35.46	12.73
	6	0	0	0	0	94.48	120.65	113.91	163.58
	12	0	0	0	0	294.79	421.39	499.18	356.69
	18	0	0	0	0	76.91	108.21	150.6	93.78
	0	0	0	0	0	19.34	0	6.18	0
Day 8	6	0	7.12	0	0	63.65	61.86	94.12	39.01
	12	0	0	0	0	232.98	172.09	169.11	299.91
	18	0	0	0	0	71.15	30.45	37.13	93.39
	0	0	0	0	0	17.83	0	0	7.37
Day 13	0	0	0	0	0	13.42	0	0	7.34
	6	0	0	0	0	112.52	143.77	135.73	195.06
	12	0	0	0	0	311.79	409.03	297.31	385.73
	18	0	0	0	0	91.53	128.92	60.1	87.79
	0	0	0	0	0	0	0	16.31	8.46
Day 14	6	0	0	0	9.21	75.69	73.56	112.09	46.25
	12	0	0	0	0	227.95	205.22	201.66	357.91
	18	0	0	0	0	84.64	36.03	44.01	111.21
	0	0	0	0	0	0	0	7.05	20.65
Fig S9c
		Dark				FRL
Day 1	0	34.5	46.98	72.12	13.34	67.26	8.5	36.08	6.67
	6	26.86	49.42	75.67	14.43	93.07	21.87	52.26	64.59
	12	30.14	48.79	72.66	12.67	94.98	82.86	137.9	125.07
	18	32.12	46.39	67.97	15.14	68.96	39.97	59.84	66.58
	0	30.02	41.94	68.46	10.79	49.9	31.86	68.3	50.67
Day 2	6	38.29	47.04	94.76	16.07	108.04	66.89	94.54	85.87
	12	31.14	40.16	74.18	19.07	170.74	189.72	133.86	138.74
	18	39.42	48.35	79.57	17	99.14	58.1	39.24	16.66
	0	33.33	49.47	69.17	17.54	53.14	69.24	48.96	7.46
Day 7	0	62.11	3.33	24.5	46.98	139.9	191.86	178.3	135.67
	6	65.67	4.43	16.86	39.42	165.36	209.36	261.28	272.94
	12	52.66	22.66	20.14	38.79	374.92	414.32	489.52	425.36
	18	57.97	5.14	22.11	36.39	334.8	379.84	299.2	332.92
	0	58.46	0.79	30.02	31.94	199.52	89.32	101.52	163.36
Day 8	6	54.76	6.07	28.29	37.04	185.05	177.42	259.42	149.39
	12	64.18	9.07	11.14	40.16	377.62	299.58	234.94	340.58
	18	69.56	7	29.41	38.35	55.97	208.6	167.55	137.35
	0	79.17	2.54	23.33	39.47	96.22	54.86	82.96	43.35
Day 13	0	24.5	36.98	62.11	3.33	50.57	93.1	69.22	56.82
	6	16.86	39.42	45.67	4.43	267.58	212.17	114.79	135.26
	12	20.14	68.79	62.66	2.66	392.64	379.88	357.43	431.07
	18	22.11	66.39	47.97	5.14	251.44	327.22	185.9	237.39
	0	20.02	21.94	58.46	0.79	72.87	101.46	36.1	56.76
Day 14	6	28.29	27.04	54.76	6.07	231.15	266.04	107.22	177.16
	12	11.14	30.16	64.18	9.07	392.43	336.08	295.92	304.04
	18	29.41	38.35	69.56	7	117.89	105.11	181.16	149.74
	0	23.33	19.47	59.17	7.54	97.89	26.36	70.86	69.94
Fig S9d
		Dark				FRL
Day 1	0	13.5	34.93	27.32	3.29	8.99	12.68	16.43	31.6
	6	14.61	27.19	29.79	4.37	9.05	42.73	51.93	28.4
	12	12.82	30.52	29.15	22.35	93.83	95.13	79.4	74.33
	18	15.33	32.51	26.72	5.07	33.28	37.79	28.66	26.6
	0	10.92	30.39	22.21	0.78	28.89	17.11	14.9	19.96
Day 2	6	16.27	38.77	47.63	5.99	68.25	46.01	59.22	67.69
	12	19.31	31.53	20.41	8.94	104.7	111.55	88.02	146.03
	18	17.21	39.9	28.7	6.9	31.27	59.37	45.12	56.03
	0	17.76	33.74	50.09	2.51	22	18.32	26.28	31.13
Day 7	0	73.01	36.47	41.53	13.29	97.99	78.26	57.97	43.17
	6	76.61	38.88	45.04	14.37	113.37	76.43	198.38	112.44
	12	73.57	67.84	61.8	2.63	273.94	285.3	176.23	242.59
	18	68.82	35.89	47.31	5.07	125.17	151.84	171.41	193.08
	0	69.31	21.63	57.66	0.78	74.94	71.06	97.29	52.5
Day 8	6	95.93	26.67	54	5.99	115.03	90.98	86.26	157.19
	12	75.1	29.75	43.57	8.94	155.87	158.04	231.9	223.47
	18	80.55	37.82	68.61	6.9	136.54	113.5	90.27	75.71
	0	70.03	29.06	48.49	7.44	28.51	42.62	57.45	60.8
Day 13	0	24.16	41.26	4.11	46.33	70.19	62.03	43.36	29.73
	6	16.62	64.76	6.65	38.88	84.35	130.34	60.55	83.49
	12	19.86	51.94	9.55	38.25	202.14	262.6	152.21	223.29
	18	21.81	57.17	21.83	35.89	95.21	119.76	147.77	137.71
	0	19.74	57.66	9.36	31.5	75.68	44.47	43.09	69.68
Day 14	6	27.9	44	7.93	36.53	89.06	63.74	109.4	98.66
	12	20.85	33.29	10.93	39.61	143.47	195.46	251.41	163.65
	18	29.01	38.61	9.03	37.82	61.47	83.66	109.69	75.96
	0	23.01	48.08	3	38.93	39.77	25.41	68.76	39.91
